# Supplementary material for: Synthesis and Sensing Performance of Chitin Fiber/MoS2 Composites
Source: Nanomaterials (Basel). 2023 May 6;13(9):1567. doi: 10.3390/nano13091567 (PMC10180960; doi:10.3390/nano13091567)
Supplement: Supplementary file 1 [file nanomaterials-13-01567-s001.zip]

Archive with 1 entries (1 files):
- nanomaterials-2355538-supplementary.pdf
